# Supplementary material for: Primary care service use by end-of-life cancer patients: a nationwide population-based cohort study in the United Kingdom
Source: BMC Fam Pract. 2020 Apr 29;21:76. doi: 10.1186/s12875-020-01127-8 (PMC7191808; doi:10.1186/s12875-020-01127-8)
Supplement: Supplementary file 1 — Additional file 1. [file 12875_2020_1127_MOESM1_ESM.txt]

medcode	clinicalevents	referralevents	testevents	immunisationevents	readcode	readterm	databasebuild
8976	21353	587	1	0	1Z0..00	Terminal illness	February 2009
26353	1682	23	0	0	1Z01.00	Terminal illness - late stage	February 2009
100660	81	1	0	0	2JE..00	Last days of life	September 2010
106667	61	7	0	0	8B2a.00	Prescription of palliative care anticipatory medication	August 2013
6664	54624	1095	0	0	8BA2.00	Terminal care	February 2009
106773	37	0	0	0	8BA2.11	End of life care	August 2013
98251	2011	87	0	0	8BAe.00	Anticipatory palliative care	December 2009
11318	2493	375	0	0	8BAN.00	Community specialist palliative care	February 2009
10019	10230	977	0	0	8BAP.00	Specialist palliative care	February 2009
38123	555	5	0	0	8BAQ.00	Final days pathway	February 2009
10784	212	12	0	0	8BAR.00	Specialist palliative care treatment - inpatient	February 2009
49651	230	2	0	0	8BAS.00	Specialist palliative care treatment - daycare	February 2009
26354	865	25	0	0	8BAT.00	Specialist palliative care treatment - outpatient	February 2009
18551	17156	313	0	0	8BJ1.00	Palliative treatment	February 2009
12739	29314	283	0	0	8CM1.00	On gold standards palliative care framework	February 2009
100607	767	0	0	0	8CM1000	GSF supportive care stage 1 - advancing disease	September 2010
100525	360	1	0	0	8CM1100	GSF supportive care stage 2 - increasing decline	August 2010
101636	261	0	0	0	8CM1200	GSF supportv care stge 3 - last days: cat C - wks prognosis	February 2011
100466	182	2	0	0	8CM1300	GSF supportv care stge 3 - last days: cat D - days prognosis	August 2010
102415	541	1	0	0	8CM1400	GSF supportv care stge 3 - last days: cat B - mth prognosis	June 2011
105306	438	1	0	0	8CM1600	GSF prognostic indicator stage B (green) - months prognosis	December 2012
105314	308	0	0	0	8CM1700	GSF prognostic indicator stage C (yellow) - weeks prognosis	December 2012
105447	123	0	0	0	8CM1800	GSF prognostic indicator stage D (red) - days prognosis	December 2012
19458	66412	130	0	0	8CM3.00	Palliative care plan review	February 2009
74909	2639	20	0	0	8CM4.00	Liverpool care pathway for the dying	February 2009
106662	12	0	0	0	8CMb.00	Integrated care priorities for end of life	August 2013
99766	2356	11	0	0	8CME.00	Has end of life advance care plan	June 2010
105536	907	1	0	0	8CMG000	Review of supportive care plan	January 2013
104282	388	3	0	0	8CMQ.00	On Liverpool care pathway for the dying	June 2012
105222	545	14	0	0	8CMW300	End of life care pathway	November 2012
26352	405	262	0	0	8H6A.00	Refer to terminal care consult	February 2009
9755	4637	2368	0	0	8H7g.00	Referral to palliative care service	February 2009
34531	386	367	0	0	8H7L.00	Refer for terminal care	February 2009
13646	573	442	0	0	8H7l.00	Referral to hospital-based podiatry service	February 2009
22288	1576	398	0	0	8HH7.00	Referred to community specialist palliative care team	February 2009
103941	10	0	0	0	8IEE.00	Referral to community palliative care team declined	April 2012
105961	4	0	0	0	9367.00	Patient held palliative care record	April 2013
64233	220	0	0	0	9b1B.00	Hospice - NHS	February 2009
61385	3	0	0	0	9b1C.00	Hospice - independent	February 2009
61415	1195	1	0	0	9b74.00	Hospice	February 2009
73313	1279	1	0	0	9b9B.00	Palliative medicine	February 2009
105908	6	1	0	0	9c0L000	Planned palliative oncology treatment	April 2013
106204	9	0	0	0	9c0M.00	Planned supportive care for terminal illness	May 2013
107583	4	0	0	0	9c0N.00	Current supportive care for terminal illness	January 2014
105975	17	0	0	0	9c0P.00	Current palliative oncology treatment	April 2013
6924	37960	67	0	0	9EB5.00	DS 1500 Disability living allowance completed	February 2009
105757	37	0	0	0	9G8..00	Ambulance service notified of patient on EoL care register	February 2013
105391	126	4	0	0	9K9..00	Palliative care handover form completed	December 2012
97051	1298	3	0	0	9ke..00	Palliative care - enhanced services administration	July 2009
100126	1849	10	0	0	9Ng7.00	On end of life care register	July 2010
104463	81	1	0	0	9NgD.00	Under care of palliative care service	July 2012
105214	134	2	0	0	9NNd.00	Under care of palliative care specialist nurse	November 2012
106582	12	0	0	0	9NNf000	Under care of palliative care physician	August 2013
9996	35231	681	0	0	Z172.00	Palliative care	February 2009
7060	81179	896	0	0	ZV57C00	[V]Palliative care	February 2009
